# Supplementary material for: Genome Assembly and Structural Variation Analysis of Luffa acutangula Provide Insights on Flowering Time and Ridge Development
Source: Plants (Basel). 2024 Jul 3;13(13):1828. doi: 10.3390/plants13131828 (PMC11243878; doi:10.3390/plants13131828)
Supplement: Supplementary file 1 [file plants-13-01828-s001.zip]

Archive with 1 entries (1 files):
- plants-2939423-supplementary.pdf
